# Supplementary material for: Accuracy and Inter-Subject Variability of Gait Event Detection Methods Based on Optical and Inertial Motion Capture
Source: Sensors (Basel). 2025 Dec 17;25(24):7652. doi: 10.3390/s25247652 (PMC12736683; doi:10.3390/s25247652)
Supplement: Supplementary file 1 [file sensors-25-07652-s001.zip]

Archive with 1 entries (1 files):
- sensors-4000881-supplementary.pdf
